# Supplementary material for: In situ quantification of ribosome number by electron tomography
Source: J Microsc. 2025 Jan 15;299(3):212–27. doi: 10.1111/jmi.13380 (PMC12352020; doi:10.1111/jmi.13380)
Supplement: Supplementary file 8 — Supporting Information [file JMI-299-212-s007.xlsx]

## Sheet: Sheet1
Voxel count threshold 25
cell	region	dimensions of the ROI [px]	volume in of the ROI [µm³]	ribosome count	ribosome conc. [ribosomes/µm³]	mean [ribosomes/µm³]	STDDEV [ribosomes/µm³]	AVG shrinkage factor	corr. ribosome conc. [ribosomes/µm³]	corr. mean [ribosomes/µm³]	corr. STDDEV [ribosomes/µm³]	total mean [ribosomes/µm³]	total STDDEV [ribosomes/µm³]
Cell 1	region 1	150*150*104	0.0398134	480	12056.3				7655			8754.26	1644.27
T0611_CRL-4000_WT_Block01_Cell01_TOMO_Interphase01	region 2	150*150*104	0.0398134	609	15296.4				9712.28
	region 3	150*150*104	0.0398134	433	10875.7	12267.2	1888.81	1.57495	6905.45	7788.96	1199.28
	region 4	150*150*104	0.0398134	393	9871.06				6267.53
	region 5	150*150*104	0.0398134	527	13236.8				8404.55
Cell 2	region 1	150*150*102	0.0390477	622	15929.2				10114.1
T0661_CRL-4000_WT_Block06_Cell03_TOMO_Interphase02	region 2	150*150*102	0.0390477	725	18567				11788.9
	region 3	150*150*102	0.0390477	564	14443.9	15063.6	2349.34	1.57495	9170.99	9564.49	1491.69
	region 4	150*150*102	0.0351429	397	11296.7				7172.74
	region 5	150*150*102	0.0351429	530	15081.3				9575.69
Cell 3	region 1	150*150*110	0.0421103	530	12586				7991.35
T0661_CRL-4000_WT_Block06_Cell01_TOMO_Interphase03	region 2	150*150*110	0.0421103	474	11256.2				7146.98
	region 3	150*150*110	0.0421103	541	12847.2	12785.5	996.318	1.57495	8157.21	8118.01	632.602
	region 4	150*150*110	0.0421103	541	12847.2				8157.21
	region 5	150*150*110	0.0421103	606	14390.8				9137.28
Cell 4	region 1	150*150*100	0.0382821	426	11127.9				7065.56
T0661_CRL-4000_WT_Block06_Cell02_TOMO_Interphase04	region 2	150*150*100	0.0382821	402	10501				6667.5
	region 3	150*150*100	0.0382821	497	12982.6	11676.5	844.186	1.57495	8243.16	7413.86	536.007
	region 4	150*150*100	0.0382821	463	12094.4				7679.24
	region 5	150*150*100	0.0382821	447	11676.5				7413.86
Cell 5	region 1	150*150*47	0.0179926	255	14172.5				8998.69
T0661_CRL-4000_WT_Block02_Cell01_TOMO_Interphase05	region 2	150*150*47	0.0179926	179	9948.55				6316.73
	region 3	150*150*47	0.0179926	279	15506.4	13272.1	2059.38	1.57495	9845.63	8427.01	1307.58
	region 4	150*150*47	0.0179926	267	14839.5				9422.16
	region 5	150*150*47	0.0179926	214	11893.8				7551.84
Cell 6	region 1	150*150*56	0.021438	369	17212.5				10928.9
T0661_CRL-4000_WT_Block01_Cell01_TOMO_Interphase06	region 2	150*150*56	0.021438	401	18705.1				11876.6
	region 3	150*150*56	0.021438	388	18098.7	17660.3	734.941	1.57495	11491.6	11213.2	466.643
	region 4	150*150*56	0.021438	380	17725.6				11254.7
	region 5	150*150*56	0.021438	355	16559.4				10514.2
Voxel count threshold 50
cell	region	dimensions of the ROI [px]	volume in of the ROI [µm³]	ribosome count	ribosome conc. [ribosomes/µm³]	mean [ribosomes/µm³]	STDDEV [ribosomes/µm³]	AVG shrinkage factor	corr. ribosome conc. [ribosomes/µm³]	corr. mean [ribosomes/µm³]	corr. STDDEV [ribosomes/µm³]	total mean [ribosomes/µm³]	total STDDEV [ribosomes/µm³]
Cell 1	region 1	150*150*104	0.0398134	429	10775.3				6841.65			7282.05	1627.46
T0611_CRL-4000_WT_Block01_Cell01_TOMO_Interphase01	region 2	150*150*104	0.0398134	561	14090.8				8946.78
	region 3	150*150*104	0.0398134	374	9393.83	10850.6	2040.04	1.57495	5964.52	6889.5	1295.3
	region 4	150*150*104	0.0398134	325	8163.09				5183.07
	region 5	150*150*104	0.0398134	471	11830.2				7511.47
Cell 2	region 1	150*150*102	0.0390477	498	12753.6				8097.79
T0661_CRL-4000_WT_Block06_Cell03_TOMO_Interphase02	region 2	150*150*102	0.0390477	599	15340.2				9740.11
	region 3	150*150*102	0.0390477	438	11217	11948.3	2298	1.57495	7122.15	7586.48	1459.09
	region 4	150*150*102	0.0351429	290	8252.01				5239.53
	region 5	150*150*102	0.0351429	428	12178.8				7732.83
Cell 3	region 1	150*150*110	0.0421103	433	10282.5				6528.78
T0661_CRL-4000_WT_Block06_Cell01_TOMO_Interphase03	region 2	150*150*110	0.0421103	363	8620.22				5473.32
	region 3	150*150*110	0.0421103	454	10781.2	10287.3	987.083	1.57495	6845.42	6531.8	626.738
	region 4	150*150*110	0.0421103	426	10116.3				6423.24
	region 5	150*150*110	0.0421103	490	11636.1				7388.23
Cell 4	region 1	150*150*100	0.0382821	351	9168.78				5821.63
T0661_CRL-4000_WT_Block06_Cell02_TOMO_Interphase04	region 2	150*150*100	0.0382821	312	8150.03				5174.78
	region 3	150*150*100	0.0382821	396	10344.3	9325.51	706.354	1.57495	6567.99	5921.14	448.493
	region 4	150*150*100	0.0382821	364	9508.37				6037.24
	region 5	150*150*100	0.0382821	362	9456.12				6004.07
Cell 5	region 1	150*150*47	0.0179926	219	12171.7				7728.29
T0661_CRL-4000_WT_Block02_Cell01_TOMO_Interphase05	region 2	150*150*47	0.0179926	136	7558.67				4799.3
	region 3	150*150*47	0.0179926	225	12505.2	10737.8	1816.46	1.57495	7940.02	6817.83	1153.34
	region 4	150*150*47	0.0179926	207	11504.7				7304.82
	region 5	150*150*47	0.0179926	179	9948.55				6316.73
Cell 6	region 1	150*150*56	0.021438	327	15253.3				9684.94
T0661_CRL-4000_WT_Block01_Cell01_TOMO_Interphase06	region 2	150*150*56	0.021438	354	16512.8				10484.6
	region 3	150*150*56	0.021438	348	16232.9	15663.8	685.176	1.57495	10306.9	9945.57	435.045
	region 4	150*150*56	0.021438	337	15719.8				9981.11
	region 5	150*150*56	0.021438	313	14600.3				9270.29
Voxel count threshold 100
cell	region	dimensions of the ROI [px]	volume in of the ROI [µm³]	ribosome count	ribosome conc. [ribosomes/µm³]	mean [ribosomes/µm³]	STDDEV [ribosomes/µm³]	AVG shrinkage factor	corr. ribosome conc. [ribosomes/µm³]	corr. mean [ribosomes/µm³]	corr. STDDEV [ribosomes/µm³]	total mean [ribosomes/µm³]	total STDDEV [ribosomes/µm³]
Cell 1	region 1	150*150*104	0.0398134	346	8690.55				5517.98			5504.47	1504.6
T0611_CRL-4000_WT_Block01_Cell01_TOMO_Interphase01	region 2	150*150*104	0.0398134	483	12131.6				7702.84
	region 3	150*150*104	0.0398134	300	7535.16	8695.58	2093.48	1.57495	4784.37	5521.17	1329.23
	region 4	150*150*104	0.0398134	231	5802.07				3683.97
	region 5	150*150*104	0.0398134	371	9318.48				5916.67
Cell 2	region 1	150*150*102	0.0390477	356	9117.05				5788.78
T0661_CRL-4000_WT_Block06_Cell03_TOMO_Interphase02	region 2	150*150*102	0.0390477	454	11626.8				7382.32
	region 3	150*150*102	0.0390477	297	7606.08	8572.42	2042.9	1.57495	4829.4	5442.97	1297.12
	region 4	150*150*102	0.0351429	190	5406.49				3432.8
	region 5	150*150*102	0.0351429	320	9105.67				5781.55
Cell 3	region 1	150*150*110	0.0421103	325	7717.83				4900.36
T0661_CRL-4000_WT_Block06_Cell01_TOMO_Interphase03	region 2	150*150*110	0.0421103	266	6316.75				4010.75
	region 3	150*150*110	0.0421103	339	8050.29	7784.32	943.86	1.57495	5111.45	4942.58	599.294
	region 4	150*150*110	0.0421103	319	7575.35				4809.89
	region 5	150*150*110	0.0421103	390	9261.4				5880.43
Cell 4	region 1	150*150*100	0.0382821	266	6948.42				4411.83
T0661_CRL-4000_WT_Block06_Cell02_TOMO_Interphase04	region 2	150*150*100	0.0382821	208	5433.35				3449.85
	region 3	150*150*100	0.0382821	205	5354.99	6368.52	799.586	1.57495	3400.09	4043.62	507.689
	region 4	150*150*100	0.0382821	274	7157.4				4544.52
	region 5	150*150*100	0.0382821	266	6948.42				4411.83
Cell 5	region 1	150*150*47	0.0179926	184	10226.4				6493.17
T0661_CRL-4000_WT_Block02_Cell01_TOMO_Interphase05	region 2	150*150*47	0.0179926	99	5502.27				3493.61
	region 3	150*150*47	0.0179926	174	9670.66	8158.92	1687.02	1.57495	6140.28	5180.42	1071.16
	region 4	150*150*47	0.0179926	144	8003.3				5081.61
	region 5	150*150*47	0.0179926	133	7391.94				4693.44
Cell 6	region 1	150*150*56	0.021438	254	11848.1				7522.86
T0661_CRL-4000_WT_Block01_Cell01_TOMO_Interphase06	region 2	150*150*56	0.021438	267	12454.5				7907.89
	region 3	150*150*56	0.021438	285	13294.2	12435.9	474.418	1.57495	8441	7896.04	301.227
	region 4	150*150*56	0.021438	264	12314.6				7819.03
	region 5	150*150*56	0.021438	263	12268				7789.41
