# Supplementary material for: In situ quantification of ribosome number by electron tomography
Source: J Microsc. 2025 Jan 15;299(3):212–27. doi: 10.1111/jmi.13380 (PMC12352020; doi:10.1111/jmi.13380)
Supplement: Supplementary file 9 — Supporting Information [file JMI-299-212-s005.xlsx]

## Sheet: Fig. 2
Trypsinized cells	Cell volume [µm³]	Mean cell volume [µm³]	STDDEV cell volume [µm³]	Nucleus volume [µm³]	Mean nucleus volume [µm³]	STDDEV nucleus volume [µm³]	Cytoplasm volume [µm³]	Cytoplasm volume reduced by 10% [µm³]	Mean cytoplasm volume [µm³]	STDDEV cytoplasm volume [µm³]	Estimated ribosomes per cell	Estimated ribosomes per cell STDDEV
MEH002_20220913_cell01	2133.21	2638.92	925.946	483.663	652.915	137.933	1649.55	1484.59	1787.41	769.833	Voxel count threshold 25
MEH002_20220913_cell02	2893.07			860.411			2032.66	1829.39			1.56475e+07	1.26584e+06
MEH002_20220913_cell03	3364.24			691.464			2672.78	2405.5
MEH002_20220913_cell04	2642.34			609.649			2032.69	1829.42			Voxel count threshold 50
MEH002_20220913_cell05	4785.69			755.644			4030.04	3627.04			1.30161e+07	1.2529e+06
MEH002_20220913_cell06	1527.34			386.149			1141.2	1027.08
MEH001_20220907_cell07	1834.67			626.628			1208.05	1087.24			Voxel count threshold 100
MEH001_20220907_cell08	2012.71			578.138			1434.57	1291.11			9.83878e+06	1.15829e+06
MEH001_20220907_cell09	3246.36			754.841			2491.52	2242.37
MEH002_20220913_cell10	1949.59			782.561			1167.02	1050.32
