# Supplementary material for: In situ quantification of ribosome number by electron tomography
Source: J Microsc. 2025 Jan 15;299(3):212–27. doi: 10.1111/jmi.13380 (PMC12352020; doi:10.1111/jmi.13380)
Supplement: Supplementary file 10 — Supporting Information [file JMI-299-212-s002.xlsx]

## Sheet: Sheet1
Treatment	Area
Live	848.206
Live	833.778
Live	832.58
Live	903.239
Live	424.071
Live	252.376
Live	715.403
Live	653.22
Live	673.42
Live	689.252
Live	566.986
Live	607.591
Live	650.798
Fixed	541.969
Fixed	528.52
Fixed	593.447
Fixed	538.581
Fixed	710.392
Fixed	943.148
Fixed	634.915
Fixed	494.434
Fixed	552.043
Fixed	681.974
Fixed	649.884
Fixed	608.21
Fixed	546.504
