# Supplementary material for: In situ quantification of ribosome number by electron tomography
Source: J Microsc. 2025 Jan 15;299(3):212–27. doi: 10.1111/jmi.13380 (PMC12352020; doi:10.1111/jmi.13380)
Supplement: Supplementary file 11 — Supporting Information [file JMI-299-212-s006.xlsx]

## Sheet: Sheet1
Voxel count threshold 25
Control	worm	region	dimensions of the ROI [px]	volume in [µm³]	ribosome count	ribosome conc. [ribosomes/µm³]	mean [ribosomes/µm³]	STDDEV [ribosomes/µm³]	AVG shrinkage factor	corr. ribosome conc. [ribosomes/µm³]	corr. mean [ribosomes/µm³]	corr. STDDEV [ribosomes/µm³]	total mean [ribosomes/µm³]	total STDDEV [ribosomes/µm³]
	T0672_N2_control RNAi_Distal Gonad_Worm02_TOMO_Gonad01	region 1	170*154*69	0.0307349	932	30323.8				19253.8			20617.9	3565.62
	Distal	region 2	170*154*69	0.0307349	924	30063.6				19088.5
		region 3	170*154*69	0.0307349	858	27916.2	30057	2448.01	1.57495	17725.1	19084.4	1554.34
		region 4	170*154*69	0.0307349	1058	34423.4				21856.8
		region 5	170*154*69	0.0307349	847	27558.3				17497.8
	T0672_N2_control RNAi_Distal Gonad_Worm08_TOMO_Gonad02	region 1	152*152*70	0.0275168	704	25584.4				16244.5
	Distal	region 2	152*152*70	0.0275168	882	32053.1				20351.8
		region 3	152*152*70	0.0275168	993	36087	29313	4102.79	1.57495	22913.1	18612	2605.02
		region 4	152*152*70	0.0275168	734	26674.6				16936.8
		region 5	152*152*70	0.0275168	720	26165.8				16613.7
	T0672_N2_control RNAi_Distal Gonad_Worm09_TOMO_Gonad03	region 1	151*152*72	0.0281168	1065	37877.7				24050.1
	Distal	region 2	156*152*72	0.0290478	849	29227.7				18557.8
		region 3	156*152*72	0.0290478	1420	48884.9	39157.9	6262.83	1.57495	31039	24862.9	3976.52
		region 4	156*152*72	0.0290478	1151	39624.3				25159.1
		region 5	156*152*72	0.0290478	1167	40175.1				25508.8
	T0672_N2_control RNAi_Distal Gonad_Worm04_TOMO_Gonad04	region 1	150*150*72	0.0275631	914	33160.3				21054.8
	Distal	region 2	150*150*72	0.0275631	894	32434.7				20594.1
		region 3	150*150*72	0.0275631	886	32144.4	31360.8	1531.98	1.57495	20409.8	19912.2	972.714
		region 4	150*150*72	0.0275631	818	29677.4				18843.3
		region 5	150*150*72	0.0275631	810	29387.1				18659.1
	T0672_N2_control RNAi_Pachytene Gonad_Worm04_TOMO_Gonad01	region 1	151*151*61	0.0236645	905	38243				24282			18950.2	5931.12
	Pachyten	region 2	151*151*61	0.0236645	575	24298				15427.8
		region 3	151*151*61	0.0236645	659	27847.7	28997.1	4794.79	1.57495	17681.6	18411.4	3044.4
		region 4	151*151*61	0.0236645	655	27678.6				17574.3
		region 5	151*151*61	0.0236645	637	26918				17091.3
	T0672_N2_control RNAi_Pachytene Gonad_Worm07_TOMO_Gonad02	region 1	151*151*61	0.0236645	506	21382.3				13576.5
	Pachyten	region 2	151*151*61	0.0236645	647	27340.6				17359.6
		region 3	151*151*61	0.0236645	438	18508.8	22252.8	2966.05	1.57495	11752	14129.2	1883.26
		region 4	151*151*61	0.0236645	551	23283.9				14783.8
		region 5	151*151*61	0.0236645	491	20748.4				13174
	T0672_N2_control RNAi_Pachytene Gonad_Worm09_TOMO_Gonad03	region 1	152*152*54	0.0212273	1090	51349.1				32603.6
	Pachyten	region 2	152*152*54	0.0212273	807	38017.2				24138.6
		region 3	152*152*54	0.0212273	923	43481.8	43783.3	4360.25	1.57495	27608.3	27799.8	2768.5
		region 4	152*152*54	0.0212273	941	44329.8				28146.8
		region 5	152*152*54	0.0212273	886	41738.8				26501.6
	T0672_N2_control RNAi_Pachytene Gonad_Worm06_TOMO_Gonad04	region 1	153*153*49	0.019516	544	27874.5				17698.6
	Pachyten	region 2	153*153*49	0.019516	445	22801.7				14477.7
		region 3	153*153*49	0.019516	456	23365.4	24349.2	3923.44	1.57495	14835.6	15460.3	2491.15
		region 4	153*153*49	0.019516	573	29360.5				18642.1
		region 5	153*153*49	0.019516	358	18343.9				11647.3
	T0672_N2_control RNAi_Vulva cell_Worm06_TOMO_Interphase01	region 1	120*120*84	0.0205804	432	20990.8				13327.9			11598.9	4448.32
	Vulva	region 2	120*120*84	0.0205804	377	18318.4				11631.1
		region 3	120*120*84	0.0205804	365	17735.3	17609	2056.81	1.57495	11260.8	11180.6	1305.95
		region 4	120*120*84	0.0205804	311	15111.4				9594.85
		region 5	120*120*84	0.0205804	327	15888.9				10088.5
	T0672_N2_control RNAi_Vulva cell_Worm07_TOMO_Interphase02	region 1	120*120*58	0.0142103	332	23363.3				14834.3
	Vulva	region 2	120*120*58	0.0142103	311	21885.5				13896
		region 3	120*120*58	0.0142103	540	38000.6	25249.3	9208.87	1.57495	24128.1	16031.8	5847.08
		region 4	120*120*58	0.0142103	157	11048.3				7015.02
		region 5	120*120*58	0.0142103	454	31948.6				20285.5
	T0672_N2_control RNAi_Vulva cell_Worm09_TOMO_Interphase03	region 1	120*120*83	0.0203354	395	19424.2				12333.2
	Vulva	region 2	120*120*83	0.0203354	254	12490.5				7930.72
		region 3	120*120*83	0.0203354	415	20407.7	15618.1	3526.47	1.57495	12957.7	9916.53	2239.09
		region 4	120*120*83	0.0203354	264	12982.3				8242.96
		region 5	120*120*83	0.0203354	260	12785.6				8118.06
	T0672_N2_control RNAi_Vulva cell_Worm04_TOMO_Interphase04	region 1	120*120*66	0.0161703	142	8781.51				5575.73
	Vulva	region 2	120*120*66	0.0161703	206	12739.4				8088.73
		region 3	120*120*66	0.0161703	199	12306.5	14594.6	5017.18	1.57495	7813.87	9266.7	3185.61
		region 4	120*120*66	0.0161703	250	15460.4				9816.42
		region 5	120*120*66	0.0161703	383	23685.3				15038.8
Voxel count threshold 50
Control	worm	region	dimensions of the ROI [px]	volume in [µm³]	ribosome count	ribosome conc. [ribosomes/µm³]	mean [ribosomes/µm³]	STDDEV [ribosomes/µm³]	AVG shrinkage factor	corr. ribosome conc. [ribosomes/µm³]	corr. mean [ribosomes/µm³]	corr. STDDEV [ribosomes/µm³]	total mean [ribosomes/µm³]	total STDDEV [ribosomes/µm³]
	T0672_N2_control RNAi_Distal Gonad_Worm02_TOMO_Gonad01	region 1	170*154*69	0.0307349	629	20465.3				12994.3			15198.1	2914.09
	Distal	region 2	170*154*69	0.0307349	658	21408.9				13593.4
		region 3	170*154*69	0.0307349	548	17829.9	20374.2	2508.33	1.57495	11320.9	12936.4	1592.64
		region 4	170*154*69	0.0307349	752	24467.3				15535.3
		region 5	170*154*69	0.0307349	544	17699.8				11238.3
	T0672_N2_control RNAi_Distal Gonad_Worm08_TOMO_Gonad02	region 1	152*152*70	0.0275168	502	18243.4				11583.5
	Distal	region 2	152*152*70	0.0275168	646	23476.6				14906.2
		region 3	152*152*70	0.0275168	745	27074.4	21121.6	3597.87	1.57495	17190.6	13411	2284.43
		region 4	152*152*70	0.0275168	490	17807.3				11306.6
		region 5	152*152*70	0.0275168	523	19006.6				12068
	T0672_N2_control RNAi_Distal Gonad_Worm09_TOMO_Gonad03	region 1	151*152*72	0.0281168	782	27812.6				17659.3
	Distal	region 2	156*152*72	0.0290478	683	23513				14929.3
		region 3	156*152*72	0.0290478	1028	35389.9	29034.1	3895.36	1.57495	22470.5	18434.9	2473.32
		region 4	156*152*72	0.0290478	811	27919.5				17727.2
		region 5	156*152*72	0.0290478	887	30535.9				19388.4
	T0672_N2_control RNAi_Distal Gonad_Worm04_TOMO_Gonad04	region 1	150*150*72	0.0275631	748	27137.7				17230.8
	Distal	region 2	150*150*72	0.0275631	718	26049.3				16539.8
		region 3	150*150*72	0.0275631	692	25106	25214.9	1269.71	1.57495	15940.8	16009.9	806.19
		region 4	150*150*72	0.0275631	666	24162.7				15341.9
		region 5	150*150*72	0.0275631	651	23618.5				14996.4
	T0672_N2_control RNAi_Pachytene Gonad_Worm04_TOMO_Gonad01	region 1	151*151*61	0.0236645	701	29622.5				18808.5			13282.6	4155.99
	Pachyten	region 2	151*151*61	0.0236645	429	18128.4				11510.5
		region 3	151*151*61	0.0236645	486	20537.1	21880.9	4020.41	1.57495	13039.8	13893.1	2552.72
		region 4	151*151*61	0.0236645	507	21424.5				13603.3
		region 5	151*151*61	0.0236645	466	19692				12503.2
	T0672_N2_control RNAi_Pachytene Gonad_Worm07_TOMO_Gonad02	region 1	151*151*61	0.0236645	340	14367.5				9122.52
	Pachyten	region 2	151*151*61	0.0236645	444	18762.3				11912.9
		region 3	151*151*61	0.0236645	342	14452.1	16218.4	1915.79	1.57495	9176.18	10297.7	1216.41
		region 4	151*151*61	0.0236645	433	18297.5				11617.8
		region 5	151*151*61	0.0236645	360	15212.7				9659.14
	T0672_N2_control RNAi_Pachytene Gonad_Worm09_TOMO_Gonad03	region 1	152*152*54	0.0212273	775	36509.7				23181.4
	Pachyten	region 2	152*152*54	0.0212273	518	24402.6				15494.2
		region 3	152*152*54	0.0212273	635	29914.4	29735.4	3966.74	1.57495	18993.8	18880.2	2518.64
		region 4	152*152*54	0.0212273	640	30149.9				19143.4
		region 5	152*152*54	0.0212273	588	27700.2				17588
	T0672_N2_control RNAi_Pachytene Gonad_Worm06_TOMO_Gonad04	region 1	153*153*49	0.019516	378	19368.7				12297.9
	Pachyten	region 2	153*153*49	0.019516	266	13629.8				8654.11
		region 3	153*153*49	0.019516	285	14603.4	15843.4	3048.56	1.57495	9272.26	10059.6	1935.65
		region 4	153*153*49	0.019516	381	19522.4				12395.5
		region 5	153*153*49	0.019516	236	12092.6				7678.08
	T0672_N2_control RNAi_Vulva cell_Worm06_TOMO_Interphase01	region 1	120*120*84	0.0205804	366	17783.9				11291.7			8957.77	3077.07
	Vulva	region 2	120*120*84	0.0205804	320	15548.7				9872.52
		region 3	120*120*84	0.0205804	300	14576.9	14732.4	1850.6	1.57495	9255.48	9354.21	1175.02
		region 4	120*120*84	0.0205804	258	12536.2				7959.72
		region 5	120*120*84	0.0205804	272	13216.4				8391.64
	T0672_N2_control RNAi_Vulva cell_Worm07_TOMO_Interphase02	region 1	120*120*58	0.0142103	251	17663.2				11215.1
	Vulva	region 2	120*120*58	0.0142103	238	16748.4				10634.2
		region 3	120*120*58	0.0142103	394	27726.4	18169.9	6152.96	1.57495	17604.6	11536.8	3906.76
		region 4	120*120*58	0.0142103	122	8585.32				5451.16
		region 5	120*120*58	0.0142103	286	20126.2				12779
	T0672_N2_control RNAi_Vulva cell_Worm09_TOMO_Interphase03	region 1	120*120*83	0.0203354	297	14605				9273.33
	Vulva	region 2	120*120*83	0.0203354	198	9736.7				6182.22
		region 3	120*120*83	0.0203354	310	15244.3	12175.8	2296.98	1.57495	9679.23	7730.89	1458.45
		region 4	120*120*83	0.0203354	226	11113.6				7056.47
		region 5	120*120*83	0.0203354	207	10179.3				6463.23
	T0672_N2_control RNAi_Vulva cell_Worm04_TOMO_Interphase04	region 1	120*120*66	0.0161703	101	6246				3965.83
	Vulva	region 2	120*120*66	0.0161703	153	9461.76				6007.65
		region 3	120*120*66	0.0161703	166	10265.7	11354.1	4379.26	1.57495	6518.1	7209.18	2780.57
		region 4	120*120*66	0.0161703	184	11378.9				7224.89
		region 5	120*120*66	0.0161703	314	19418.3				12329.4
Voxel count threshold 100
Control	worm	region	dimensions of the ROI [px]	volume in [µm³]		ribosome conc. [ribosomes/µm³]	mean [ribosomes/µm³]	STDDEV [ribosomes/µm³]	AVG shrinkage factor	corr. ribosome conc. [ribosomes/µm³]	corr. mean [ribosomes/µm³]	corr. STDDEV [ribosomes/µm³]	total mean [ribosomes/µm³]	total STDDEV [ribosomes/µm³]
	T0672_N2_control RNAi_Distal Gonad_Worm02_TOMO_Gonad01	region 1	170*154*69	0.0307349	321	10444.2				6631.41			8625.6	2202.14
	Distal	region 2	170*154*69	0.0307349	322	10476.7				6652.07
		region 3	170*154*69	0.0307349	261	8491.98	9643.76	1495.34	1.57495	5391.89	6123.21	949.451
		region 4	170*154*69	0.0307349	352	11452.8				7271.83
		region 5	170*154*69	0.0307349	226	7353.21				4668.84
	T0672_N2_control RNAi_Distal Gonad_Worm08_TOMO_Gonad02	region 1	152*152*70	0.0275168	276	10030.2				6368.59
	Distal	region 2	152*152*70	0.0275168	367	13337.3				8468.38
		region 3	152*152*70	0.0275168	444	16135.6	11949.1	2456.36	1.57495	10245.1	7586.93	1559.64
		region 4	152*152*70	0.0275168	267	9703.16				6160.92
		region 5	152*152*70	0.0275168	290	10539				6691.64
	T0672_N2_control RNAi_Distal Gonad_Worm09_TOMO_Gonad03	region 1	151*152*72	0.0281168	444	15791.3				10026.5
	Distal	region 2	156*152*72	0.0290478	468	16111.4				10229.7
		region 3	156*152*72	0.0290478	598	20586.7	17334.9	1770.17	1.57495	13071.3	11006.6	1123.95
		region 4	156*152*72	0.0290478	475	16352.3				10382.8
		region 5	156*152*72	0.0290478	518	17832.7				11322.7
	T0672_N2_control RNAi_Distal Gonad_Worm04_TOMO_Gonad04	region 1	150*150*72	0.0275631	472	17124.3				10872.9
	Distal	region 2	150*150*72	0.0275631	435	15782				10020.6
		region 3	150*150*72	0.0275631	392	14221.9	15411.9	1050.35	1.57495	9030.06	9785.64	666.911
		region 4	150*150*72	0.0275631	428	15528				9859.35
		region 5	150*150*72	0.0275631	397	14403.3				9145.24
	T0672_N2_control RNAi_Pachytene Gonad_Worm04_TOMO_Gonad01	region 1	151*151*61	0.0236645	381	16100.1				10222.6			6873.4	1894.99
	Pachyten	region 2	151*151*61	0.0236645	246	10395.3				6600.41
		region 3	151*151*61	0.0236645	280	11832.1	12525.1	1926.24	1.57495	7512.66	7952.69	1223.04
		region 4	151*151*61	0.0236645	299	12635				8022.45
		region 5	151*151*61	0.0236645	276	11663.1				7405.34
	T0672_N2_control RNAi_Pachytene Gonad_Worm07_TOMO_Gonad02	region 1	151*151*61	0.0236645	143	6042.82				3836.82
	Pachyten	region 2	151*151*61	0.0236645	225	9507.93				6036.96
		region 3	151*151*61	0.0236645	212	8958.58	8586.72	1777.51	1.57495	5688.16	5452.05	1128.61
		region 4	151*151*61	0.0236645	264	11156				7083.37
		region 5	151*151*61	0.0236645	172	7268.28				4614.92
	T0672_N2_control RNAi_Pachytene Gonad_Worm09_TOMO_Gonad03	region 1	152*152*54	0.0212273	365	17194.9				10917.7
	Pachyten	region 2	152*152*54	0.0212273	203	9563.18				6072.04
		region 3	152*152*54	0.0212273	292	13755.9	13529.8	2439.59	1.57495	8734.17	8590.59	1548.99
		region 4	152*152*54	0.0212273	299	14085.7				8943.55
		region 5	152*152*54	0.0212273	277	13049.3				8285.5
	T0672_N2_control RNAi_Pachytene Gonad_Worm06_TOMO_Gonad04	region 1	153*153*49	0.019516	208	10657.9				6767.12
	Pachyten	region 2	153*153*49	0.019516	131	6712.43				4261.99
		region 3	153*153*49	0.019516	160	8198.38	8659.54	1703.76	1.57495	5205.48	5498.29	1081.78
		region 4	153*153*49	0.019516	208	10657.9				6767.12
		region 5	153*153*49	0.019516	138	7071.1				4489.73
	T0672_N2_control RNAi_Vulva cell_Worm06_TOMO_Interphase01	region 1	120*120*84	0.0205804	254	12341.8				7836.31			5472.1	1776.25
	Vulva	region 2	120*120*84	0.0205804	237	11515.8				7311.83
		region 3	120*120*84	0.0205804	221	10738.4	10631.5	1220.14	1.57495	6818.21	6750.33	774.713
		region 4	120*120*84	0.0205804	187	9086.3				5769.25
		region 5	120*120*84	0.0205804	195	9475.02				6016.06
	T0672_N2_control RNAi_Vulva cell_Worm07_TOMO_Interphase02	region 1	120*120*58	0.0142103	138	9711.26				6166.07
	Vulva	region 2	120*120*58	0.0142103	126	8866.81				5629.89
		region 3	120*120*58	0.0142103	206	14496.5	9528.3	3089.17	1.57495	9204.42	6049.89	1961.44
		region 4	120*120*58	0.0142103	68	4785.26				3038.35
		region 5	120*120*58	0.0142103	139	9781.63				6210.75
	T0672_N2_control RNAi_Vulva cell_Worm09_TOMO_Interphase03	region 1	120*120*83	0.0203354	178	8753.19				5557.75
	Vulva	region 2	120*120*83	0.0203354	125	6146.91				3902.91
		region 3	120*120*83	0.0203354	191	9392.47	7622.16	1374.45	1.57495	5963.65	4839.61	872.69
		region 4	120*120*83	0.0203354	160	7868.04				4995.73
		region 5	120*120*83	0.0203354	121	5950.2				3778.02
	T0672_N2_control RNAi_Vulva cell_Worm04_TOMO_Interphase04	region 1	120*120*66	0.0161703	61	3772.34				2395.21
	Vulva	region 2	120*120*66	0.0161703	79	4885.49				3101.99
		region 3	120*120*66	0.0161703	107	6617.05	6691.26	2965.92	1.57495	4201.43	4248.55	1883.18
		region 4	120*120*66	0.0161703	95	5874.95				3730.24
		region 5	120*120*66	0.0161703	199	12306.5				7813.87
Voxel count threshold 25
RPOA-1 RNAi	worm	region	dimensions of the ROI [px]	volume in [µm³]	ribosome count	ribosome conc. [ribosomes/µm³]	mean [ribosomes/µm³]	STDDEV [ribosomes/µm³]	AVG shrinkage factor	corr. ribosome conc. [ribosomes/µm³]	corr. mean [ribosomes/µm³]	corr. STDDEV [ribosomes/µm³]	total mean [ribosomes/µm³]	total STDDEV [ribosomes/µm³]
	T0675_N2_RPOA-1 RNAi_Distal Gonad_Worm05_TOMO_Gonad01	region 1	152*152*62	0.024372	490	20105				12765.5			12816.6	4955.83
	Distal	region 2	152*152*62	0.024372	530	21746.2				13807.6
		region 3	152*152*62	0.024372	548	22484.8	21294.9	804.87	1.57495	14276.5	13521	511.044
		region 4	152*152*62	0.024372	508	20843.6				13234.4
		region 5	152*152*62	0.024372	519	21294.9				13521
	T0671_N2_RPOA-1 RNAi_Distal Gonad_Worm11_TOMO_Gonad02	region 1	150*150*78	0.02986	407	13630.3				8654.4
	Distal	region 2	150*150*78	0.02986	325	10884.1				6910.76
		region 3	150*150*78	0.02986	348	11654.4	10864	1764.7	1.57495	7399.83	6898	1120.48
		region 4	150*150*78	0.02986	251	8405.89				5337.23
		region 5	150*150*78	0.02986	291	9745.47				6187.79
	T0671_N2_RPOA-1 RNAi_Distal Gonad_Worm13_TOMO_Gonad03	region 1	150*150*56	0.021438	556	25935.3				16467.4
	Distal	region 2	150*150*56	0.021438	488	22763.4				14453.4
		region 3	150*150*56	0.021438	532	24815.8	23192.5	2000.55	1.57495	15756.5	14725.8	1270.23
		region 4	150*150*56	0.021438	476	22203.6				14098
		region 5	150*150*56	0.021438	434	20244.5				12854
	T0679_N2_RPOA-1 RNAi_Distal Gonad_Worm04_TOMO_Gonad04	region 1	150*150*65	0.0248833	927	37253.8				23653.9
	Distal	region 2	150*150*65	0.0248833	805	32351				20540.9
		region 3	150*150*65	0.0248833	490	19691.9	25390.5	10567.2	1.57495	12503.2	16121.4	6709.54
		region 4	150*150*65	0.0248833	190	7635.63				4848.16
		region 5	150*150*65	0.0248833	747	30020.1				19060.9
	T0679_N2_RPOA-1 RNAi_Pachytene Gonad_Worm10_TOMO_Gonad01	region 1	152*152*65	0.0255513	679	26574				16872.9			12984	4431.82
	Pachyten	region 2	152*152*65	0.0255513	608	23795.2				15108.5
		region 3	152*152*65	0.0255513	539	21094.8	23599.6	1756.02	1.57495	13393.9	14984.3	1114.97
		region 4	152*152*65	0.0255513	591	23129.9				14686.1
		region 5	152*152*65	0.0255513	598	23403.9				14860.1
	T0671_N2_RPOA-1 RNAi_Pachytene Gonad_Worm11_TOMO_Gonad02	region 1	152*152*53	0.0208342	545	26159				16609.4
	Pachyten	region 2	152*152*53	0.0208342	629	30190.8				19169.3
		region 3	152*152*53	0.0208342	210	10079.6	21138.4	6841.55	1.57495	6399.94	13421.6	4343.97
		region 4	152*152*53	0.0208342	406	19487.2				12373.2
		region 5	152*152*53	0.0208342	412	19775.2				12556.1
	T0671_N2_RPOA-1 RNAi_Pachytene Gonad_Worm13_TOMO_Gonad03	region 1	153*153*65	0.0258886	376	14523.7				9221.71
	Pachyten	region 2	153*153*65	0.0258886	404	15605.3				9908.43
		region 3	153*153*65	0.0258886	493	19043.1	16609.6	1569.04	1.57495	12091.2	10546.1	996.243
		region 4	153*153*65	0.0258886	455	17575.3				11159.2
		region 5	153*153*65	0.0258886	422	16300.6				10349.9
	T0675_N2_RPOA-1 RNAi_Vulva cell_Worm05_TOMO_Interphase01	region 1	120*120*46	0.0112702	260	23069.6				14647.8			9088.53	5448.28
	Vulva	region 2	120*120*46	0.0112702	248	22004.9				13971.8
		region 3	120*120*46	0.0112702	331	29369.4	18367	8303.65	1.57495	18647.8	11661.9	5272.32
		region 4	120*120*46	0.0112702	89	7896.9				5014.06
		region 5	120*120*46	0.0112702	107	9494.03				6028.14
	T0671_N2_RPOA-1 RNAi_Vulva cell_Worm08_TOMO_Interphase02	region 1	120*120*76	0.0186204	360	19333.6				12275.7
	Vulva	region 2	120*120*76	0.0186204	426	22878.1				14526.2
		region 3	120*120*76	0.0186204	321	17239.2	19752.5	2364.81	1.57495	10945.8	12541.7	1501.51
		region 4	120*120*76	0.0186204	411	22072.6				14014.8
		region 5	120*120*76	0.0186204	321	17239.2				10945.8
	T0671_N2_RPOA-1 RNAi_Vulva cell_Worm11_TOMO_Interphase03	region 1	120*120*65	0.0159253	119	7472.37				4744.5
	Vulva	region 2	120*120*65	0.0159253	32	2009.38				1275.83
		region 3	120*120*65	0.0159253	50	3139.65	4822.5	3202.17	1.57495	1993.49	3062	2033.19
		region 4	120*120*65	0.0159253	28	1758.2				1116.35
		region 5	120*120*65	0.0159253	155	9732.92				6179.82
Voxel count threshold 50
RPOA-1 RNAi	worm	region	dimensions of the ROI [px]	volume in [µm³]	ribosome count	ribosome conc. [ribosomes/µm³]	mean [ribosomes/µm³]	STDDEV [ribosomes/µm³]	AVG shrinkage factor	corr. ribosome conc. [ribosomes/µm³]	corr. mean [ribosomes/µm³]	corr. STDDEV [ribosomes/µm³]	total mean [ribosomes/µm³]	total STDDEV [ribosomes/µm³]
	T0675_N2_RPOA-1 RNAi_Distal Gonad_Worm05_TOMO_Gonad01	region 1	152*152*62	0.024372	321	13170.8				8362.69			9484.47	3506.27
	Distal	region 2	152*152*62	0.024372	352	14442.8				9170.3
		region 3	152*152*62	0.024372	374	15345.5	14516.6	739.189	1.57495	9743.44	9217.19	469.341
		region 4	152*152*62	0.024372	365	14976.2				9508.97
		region 5	152*152*62	0.024372	357	14647.9				9300.56
										0
	T0671_N2_RPOA-1 RNAi_Distal Gonad_Worm11_TOMO_Gonad02	region 1	150*150*78	0.02986	342	11453.4				7272.25
	Distal	region 2	150*150*78	0.02986	276	9243.13				5868.83
		region 3	150*150*78	0.02986	321	10750.2	9470.86	1507.17	1.57495	6825.71	6013.43	956.96
		region 4	150*150*78	0.02986	215	7200.26				4571.73
		region 5	150*150*78	0.02986	260	8707.3				5528.61
										0
	T0671_N2_RPOA-1 RNAi_Distal Gonad_Worm13_TOMO_Gonad03	region 1	150*150*56	0.021438	466	21737.1				13801.8
	Distal	region 2	150*150*56	0.021438	408	19031.7				12084
		region 3	150*150*56	0.021438	431	20104.5	19069	1737.7	1.57495	12765.2	12107.7	1103.33
		region 4	150*150*56	0.021438	376	17539				11136.2
		region 5	150*150*56	0.021438	363	16932.6				10751.2
										0
	T0679_N2_RPOA-1 RNAi_Distal Gonad_Worm04_TOMO_Gonad04	region 1	150*150*65	0.0248833	684	27488.3				17453.4
	Distal	region 2	150*150*65	0.0248833	545	21902.2				13906.6
		region 3	150*150*65	0.0248833	298	11975.9	16693.9	8119.49	1.57495	7603.96	10599.6	5155.39
		region 4	150*150*65	0.0248833	99	3978.56				2526.15
		region 5	150*150*65	0.0248833	451	18124.6				11508
										0
	T0679_N2_RPOA-1 RNAi_Pachytene Gonad_Worm10_TOMO_Gonad01	region 1	152*152*65	0.0255513	552	21603.6				13717			9029.19	3854.59
	Pachyten	region 2	152*152*65	0.0255513	535	20938.2				13294.5
		region 3	152*152*65	0.0255513	415	16241.8	18754.4	2136.23	1.57495	10312.6	11907.9	1356.38
		region 4	152*152*65	0.0255513	435	17024.6				10809.6
		region 5	152*152*65	0.0255513	459	17963.8				11406
										0
	T0671_N2_RPOA-1 RNAi_Pachytene Gonad_Worm11_TOMO_Gonad02	region 1	152*152*53	0.0208342	350	16799.3				10666.6
	Pachyten	region 2	152*152*53	0.0208342	472	22655.1				14384.6
		region 3	152*152*53	0.0208342	84	4031.84	12489.1	6512.65	1.57495	2559.98	7929.83	4135.14
		region 4	152*152*53	0.0208342	208	9983.61				6338.99
		region 5	152*152*53	0.0208342	187	8975.65				5698.99
										0
	T0671_N2_RPOA-1 RNAi_Pachytene Gonad_Worm13_TOMO_Gonad03	region 1	153*153*65	0.0258886	241	9309.11				5910.72
	Pachyten	region 2	153*153*65	0.0258886	298	11510.8				7308.69
		region 3	153*153*65	0.0258886	342	13210.4	11418.1	1277.52	1.57495	8387.83	7249.83	811.148
		region 4	153*153*65	0.0258886	311	12013				7627.53
		region 5	153*153*65	0.0258886	286	11047.3				7014.38
	T0675_N2_RPOA-1 RNAi_Vulva cell_Worm05_TOMO_Interphase01	region 1	120*120*46	0.0112702	144	12777				8112.63			5508.45	3293.76
	Vulva	region 2	120*120*46	0.0112702	135	11978.4				7605.59
		region 3	120*120*46	0.0112702	186	16503.6	10044.2	4821.98	1.57495	10478.8	6377.43	3061.66
		region 4	120*120*46	0.0112702	41	3637.9				2309.85
		region 5	120*120*46	0.0112702	60	5323.75				3380.26
	T0671_N2_RPOA-1 RNAi_Vulva cell_Worm08_TOMO_Interphase02	region 1	120*120*76	0.0186204	250	13426.1				8524.79
	Vulva	region 2	120*120*76	0.0186204	255	13694.7				8695.28
		region 3	120*120*76	0.0186204	178	9559.41	12717.2	2333.37	1.57495	6069.65	8074.68	1481.55
		region 4	120*120*76	0.0186204	301	16165.1				10263.8
		region 5	120*120*76	0.0186204	200	10740.9				6819.83
	T0671_N2_RPOA-1 RNAi_Vulva cell_Worm11_TOMO_Interphase03	region 1	120*120*65	0.0159253	85	5337.41				3388.93
	Vulva	region 2	120*120*65	0.0159253	23	1444.24				917.005
		region 3	120*120*65	0.0159253	30	1883.79	3265.24	2134.22	1.57495	1196.09	2073.23	1355.1
		region 4	120*120*65	0.0159253	21	1318.65				837.265
		region 5	120*120*65	0.0159253	101	6342.09				4026.85
Voxel count threshold 100
RPOA-1 RNAi	worm	region	dimensions of the ROI [px]	volume in [µm³]	ribosome count	ribosome conc. [ribosomes/µm³]	mean [ribosomes/µm³]	STDDEV [ribosomes/µm³]	AVG shrinkage factor	corr. ribosome conc. [ribosomes/µm³]	corr. mean [ribosomes/µm³]	corr. STDDEV [ribosomes/µm³]	total mean [ribosomes/µm³]	total STDDEV [ribosomes/µm³]
	T0675_N2_RPOA-1 RNAi_Distal Gonad_Worm05_TOMO_Gonad01	region 1	152*152*62	0.024372	129	5292.95				3360.71			5312.31	1858.54
	Distal	region 2	152*152*62	0.024372	175	7180.36				4559.1
		region 3	152*152*62	0.024372	169	6934.18	6597.73	807.543	1.57495	4402.78	4189.16	512.741
		region 4	152*152*62	0.024372	183	7508.61				4767.51
		region 5	152*152*62	0.024372	148	6072.53				3855.69
										0
	T0671_N2_RPOA-1 RNAi_Distal Gonad_Worm11_TOMO_Gonad02	region 1	150*150*78	0.02986	285	9544.54				6060.21
	Distal	region 2	150*150*78	0.02986	211	7066.31				4486.68
		region 3	150*150*78	0.02986	266	8908.23	7695.91	1336.13	1.57495	5656.19	4886.44	848.362
		region 4	150*150*78	0.02986	176	5894.17				3742.44
		region 5	150*150*78	0.02986	211	7066.31				4486.68
										0
	T0671_N2_RPOA-1 RNAi_Distal Gonad_Worm13_TOMO_Gonad03	region 1	150*150*56	0.021438	244	11381.7				7226.68
	Distal	region 2	150*150*56	0.021438	264	12314.6				7819.03
		region 3	150*150*56	0.021438	262	12221.3	10821.9	1453.69	1.57495	7759.8	6871.27	923.004
		region 4	150*150*56	0.021438	200	9329.25				5923.51
		region 5	150*150*56	0.021438	190	8862.78				5627.33
										0
	T0679_N2_RPOA-1 RNAi_Distal Gonad_Worm04_TOMO_Gonad04	region 1	150*150*65	0.0248833	367	14748.8				9364.61
	Distal	region 2	150*150*65	0.0248833	279	11212.3				7119.15
		region 3	150*150*65	0.0248833	147	5907.57	8350.97	4484.86	1.57495	3750.95	5302.36	2847.61
		region 4	150*150*65	0.0248833	40	1607.5				1020.67
		region 5	150*150*65	0.0248833	206	8278.63				5256.43
										0
	T0679_N2_RPOA-1 RNAi_Pachytene Gonad_Worm10_TOMO_Gonad01	region 1	152*152*65	0.0255513	262	10253.9				6510.59			4310.95	2223.46
	Pachyten	region 2	152*152*65	0.0255513	356	13932.7				8846.45
		region 3	152*152*65	0.0255513	160	6261.91	9580.72	2544.85	1.57495	3975.93	6083.18	1615.83
		region 4	152*152*65	0.0255513	210	8218.75				5218.41
		region 5	152*152*65	0.0255513	236	9236.31				5864.5
										0
	T0671_N2_RPOA-1 RNAi_Pachytene Gonad_Worm11_TOMO_Gonad02	region 1	152*152*53	0.0208342	137	6575.74				4175.2
	Pachyten	region 2	152*152*53	0.0208342	209	10031.6				6369.46
		region 3	152*152*53	0.0208342	25	1199.95	4646.22	3253.46	1.57495	761.898	2950.07	2065.75
		region 4	152*152*53	0.0208342	70	3359.87				2133.31
		region 5	152*152*53	0.0208342	43	2063.92				1310.46
										0
	T0671_N2_RPOA-1 RNAi_Pachytene Gonad_Worm13_TOMO_Gonad03	region 1	153*153*65	0.0258886	116	4480.73				2844.99
	Pachyten	region 2	153*153*65	0.0258886	173	6682.47				4242.97
		region 3	153*153*65	0.0258886	177	6836.98	6141.69	855.743	1.57495	4341.07	3899.6	543.345
		region 4	153*153*65	0.0258886	168	6489.33				4120.34
		region 5	153*153*65	0.0258886	161	6218.95				3948.66
	T0675_N2_RPOA-1 RNAi_Vulva cell_Worm05_TOMO_Interphase01	region 1	120*120*46	0.0112702	53	4702.65				2985.9			2707.84	1614.64
	Vulva	region 2	120*120*46	0.0112702	65	5767.4				3661.95
		region 3	120*120*46	0.0112702	72	6388.51	4152.53	1916.55	1.57495	4056.32	2636.61	1216.89
		region 4	120*120*46	0.0112702	15	1330.94				845.066
		region 5	120*120*46	0.0112702	29	2573.15				1633.79
	T0671_N2_RPOA-1 RNAi_Vulva cell_Worm08_TOMO_Interphase02	region 1	120*120*76	0.0186204	131	7035.3				4466.99
	Vulva	region 2	120*120*76	0.0186204	139	7464.93				4739.78
		region 3	120*120*76	0.0186204	90	4833.41	6745.29	1558.21	1.57495	3068.92	4282.85	989.369
		region 4	120*120*76	0.0186204	170	9129.77				5796.86
		region 5	120*120*76	0.0186204	98	5263.05				3341.72
	T0671_N2_RPOA-1 RNAi_Vulva cell_Worm11_TOMO_Interphase03	region 1	120*120*65	0.0159253	55	3453.62				2192.84
	Vulva	region 2	120*120*65	0.0159253	9	565.137				358.828
		region 3	120*120*65	0.0159253	17	1067.48	1896.35	1234.58	1.57495	677.786	1204.07	783.885
		region 4	120*120*65	0.0159253	17	1067.48				677.786
		region 5	120*120*65	0.0159253	53	3328.03				2113.1
