# Supplementary material for: In situ quantification of ribosome number by electron tomography
Source: J Microsc. 2025 Jan 15;299(3):212–27. doi: 10.1111/jmi.13380 (PMC12352020; doi:10.1111/jmi.13380)
Supplement: Supplementary file 12 — Supporting Information [file JMI-299-212-s011.xlsx]

## Sheet: Sheet1
# Groups: Tissue [3]
Tissue Voxel_Threshold t_test mean_control mean_rnai p_value statistic
<fct> <fct> <list> <dbl> <dbl> <dbl> <dbl>
1 Distal 25 <htest> 20618. 12817. 0.00000298 5.57
2 Distal 50 <htest> 15198. 9484. 0.00000342 5.46
3 Distal 100 <htest> 8626. 5312. 0.0000136 5.01
4 Pachytene 25 <htest> 18950. 12984. 0.000838 3.70
5 Pachytene 50 <htest> 13283. 9029. 0.00243 3.28
6 Pachytene 100 <htest> 6873. 4311. 0.000927 3.69
7 Vulva 25 <htest> 11599. 9089. 0.170 1.41
8 Vulva 50 <htest> 8958. 5508. 0.00477 3.06
9 Vulva 100 <htest> 5472. 2708. 0.0000551 4.66
